# Supplementary material for: A New Quinone-Based Inhibitor of Mitochondrial Complex I in D-Conformation, Producing Invasion Reduction and Sensitization to Venetoclax in Breast Cancer Cells
Source: Antioxidants (Basel). 2023 Aug 10;12(8):1597. doi: 10.3390/antiox12081597 (PMC10451541; doi:10.3390/antiox12081597)
Supplement: Supplementary file 1 [file antioxidants-12-01597-s001.zip]

Archive with 1 entries (1 files):
- antioxidants-2446132-supplementary.pdf
